# Supplementary material for: Identification of the Major Facilitator Superfamily Efflux Pump KpsrMFS in Klebsiella pneumoniae That Is Down-Regulated in the Presence of Multi-Stress Factors
Source: Int J Mol Sci. 2024 Jan 25;25(3):1466. doi: 10.3390/ijms25031466 (PMC10855805; doi:10.3390/ijms25031466)
Supplement: Supplementary file 1 [file ijms-25-01466-s001.zip]

Archive with 1 entries (1 files):
- ijms-2800538-supplementary.pdf
